# Supplementary material for: Inflammatory Caspase Activity Mediates HMGB1 Release and Differentiation in Myoblasts Affected by Peripheral Arterial Disease
Source: Cells. 2022 Mar 30;11(7):1163. doi: 10.3390/cells11071163 (PMC8997414; doi:10.3390/cells11071163)
Supplement: Supplementary file 1 [file cells-11-01163-s001.zip]

Archive with 3 entries (3 files):
- Supplemental Figure S1.pptx
- Supplemental Figure S2.pptx
- SUPPLEMENTAL MATERIALS.pdf
